# Supplementary material for: A Combination of In Silico ADMET Prediction, In Vivo Toxicity Evaluation, and Potential Mechanism Exploration of Brucine and Brucine N-oxide—A Comparative Study
Source: Molecules. 2023 Jan 31;28(3):1341. doi: 10.3390/molecules28031341 (PMC9919335; doi:10.3390/molecules28031341)
Supplement: Supplementary file 1 [file molecules-28-01341-s001.zip]

Archive with 1 entries (1 files):
- molecules-2101074-supplementary.pdf
